# Supplementary material for: Genome-wide association studies on periodontitis: A systematic review
Source: PLoS One. 2024 Sep 6;19(9):e0306983. doi: 10.1371/journal.pone.0306983 (PMC11379206; doi:10.1371/journal.pone.0306983)
Supplement: S2 File — (XLSX) [file pone.0306983.s003.xlsx]

## Sheet: Table S6
Study Author and years	participants number (in analysis)		age	ethnicity	inclusion/exclusion criteria	data resource		clinical phenotype		study design
	case, n(%)	control					type of periodontitis	definition of periodontitis	Measuremet of periodontitis	GWAS stage included	quality control exclusion criteria	GWAS significant threshold	GWAS model
Bevilacqua et al., (2018)	442 (73.4)	160	18-89 years old (Mean 51.89)	Italian (isolated sample)	Exclusion: Participants with with gingivitis, edentulous, not evaluable or aggressive periodontits were excluded from the statistical analysis.	‘Friuli Venezia Giulia Genetic Park’ project where data collected from village located at north-east Italy and they shows evidence of isolation due to geographical, historical, linguistic and/or cultural factors.	Chronic periodontitis	Diagnosis was made following the criteria of the American Academy of Periodontology (Armitage, 1999): 1) Healthy: bleeding on probing <25%. 2) Aggressive PD: Tooth mobility and pockets of incisors and molars, age <35 y. 3)Chronic localized periodontitis slight or moderate: <30% with support loss 1/3 of the root. 4) chronic generalised periodontitis slight or moderate: >30% with support loss <30% …	Periodontal examination included measurements of periodontal pocket depth, plaque index, bleeding on probing index, clinical attachment loss and gingival recession on all teeth using a periodontal probe PCP12 (HuFriedy, Chicago, IL, USA). Four sites on each tooth were assessed: mesial; buccal; distal; and lingual. Moreover, the overall number of teeth present in the mouth was recorded. An additio…	1) discovery stage	The genomic kinship matrix was used as random effect to take into account the non_x0002_independence of the samples as they are coming from an isolated population.	P<5e-8	The logistic trait oif periodontitis (0 = controls, 1 = cases) as though it was quantitative, which corresponds to the Armitage Trend Test. Wa linear mixed model regression were used where the periodontitis status was the dependent variant while the SNP dosages were the independent variable. Sex, age and smoking status were included in the model as covariates. Odds ratios were assessed using stan…
de Coo et al., (2021)	441 (27.9)	1141	14-35 years old (Mean case=40.75, Mean control=46.32)	Spanish	1) Inclusion criteria of cases : age between 14 and 35 years at the time of the initial diag_x0002_nosis, Spanish ancestry, CAL loss >4 mm in at least 2 non-adjacent teeth (see Phenotype measurement and definition section). 2) Exclusion criteria of cases: isolated CAL loss or having a systemic disorder that has a major impact on the loss of periodontal tissues.	The PerioGEN study	stage III/IV grade C periodontitis (former aggressive periodontitis)	Stage III/ IV, grade C periodontitis based on criteria of the current classification of periodontal diseases (Papapanou et al., 2018; Tonetti et al., 2018): 1) longiutudinal data (radiographic bone loss or clinical loss of attachment) >2mm over 5years. 2) >1% bone loss/age and case phenotype present with destruction exceeds expectation given biofilm deposites; specific clinical patterns suggestiv…	clinical examination on visual dichotomous plaque index, probing depth, gingival recession, and bleeding on probing (BOP), evaluated at 6 sites per tooth, and number of missing teeth, for all patients with PIII/IV-C.	1) discovery stage	1) SNP calling rates <98%. 2) genotypes not following the Hardy–Weinberg equilibrium (FDR, False Discovery Rate <0.2). 3)Samples with unsuccessful genotyping <98%. 4)relatedness was evaluated by calculating pair-wise identity-by-descent (IBD >= 0.125). 4) population stratefication explored by principal component analysis (PCA), after linkage dis_x0002_equilibrium pruning of markers, and principal…	P<5e-8	the significance of associations between genotypes and PIII/IV-C were tested use logistic regression analysis, under different genetic models: 1) log-additive 2) dominant and 3) recessive model . All analyses were adjusted for the covariates gender, age and the first principal component (PC1) of principal analysis.
Divaris et al., (2013)	3251 (63.0)	1909	53-79 years old (Mean ARIC 62)	European American	no inclusion and exclusion criteria applied/reported during participants recruitments,	1) the Atherosclerosis Risk in Communities (ARIC) cohort. 2) the Health, Aging and Body Composition (Health ABC) Study	Chronic periodontitis	Centers of Disease Control American Academy of Periodontology (CDC-AAP) consensus three-level classification were used for the disease trait definition in both cohorts. To fully describe the clinical features of these traits, we present the distribution of the following clinical periodontal measures, overall and stratified by periodontitis diagnosis in each cohort: plaque score, gingival index, e…	1) ARIC: oral-periodontal examination performed by trained examiner to assess the number of missing teeth, probing depths (PD), attachment loss (CAL) measurements and bleeding upon probing at six sites per tooth, including third molars. 2) the health ABC: clinical examination performed by trained examinar and the examination including clinical plaque index, gingival index, PD and CAL measurements.	1) discovery stage. 2) replication stage. 3) meta-analysis stage	1) ARIC: SNPs restricted to those with MAF >0.01, Hardy –Weinberg equilib_x0002_rium (HWE) P >10-5 and call rate >95%. We used the following criteria for exclusion of SNPs from further analyses: quality score <0.8 and missing data rate >10% after imputation and MAF of <5%. Relatedness was managed by identity-by-state allele sharing distance (DST value), and first (DST>=0.8) and second degree (0.7…	1) GWAS significnace P < 5 × 10-8. 2) SNP with P <5 × 10-6 in discovery stage were prioritised in further investigation and replication	1) The association between SNPs and the two disease traits (severe and moderate CP) was tested using logistic regression models assuming log-additive allelic effects, adjusting for age, sex, examination center and ancestry (10 first PCs). 2) . Health ABC Study were obtained and examined for nominal significance, as well as for effect direction and magnitude con_x0002_cordance. ‘Replication’ was d…
Feng et al., (2014）	71.2 (26.5)	1973	25-89 years old (mean 40-56 in three cohorts)	White, Black, other	Exclusion: <17 years old, diagnosed with aggressive periodontitis, with attachment loss of five millimeters in less than 30% of sites were not included in the study. No cases that were diagnosed as aggressive periodontitis were in_x0002_cluded in this study.	1) the Dental Registry and DNA Repository (DRDR) of the University of Pittsburgh School of Dental Medicine. 2)two independent population-based cohorts from Brazil (Porto Alegre & Rio de Janeiro)	Chronic periodontitis	Participants with 30% or more teeth with sites of clinical attachment loss of five millimeters or more were defined as having chronic periodontitis.	1) discovery stage: periodontal examination was conducted by mutiple examiners includiung dental stduents, residents or faculty opractitioners with general instructions. 2) replication stage: clinical examination conducted by four dentists and a full-mouth clinical examination, excluding third molars, was performed. The examination included an assessment of the status of the permanent teeth and p…	1) discovery stage. 2) replication stage. 3) meta-analysis stage	1) Quality filters on SNP included exclusion of monomorphic and high missing rate single nucleotide polymorphisms (>10%), were not in Hardy-Weinberg equilibrium (p ≤ 0.0001) or minor allele frequencies were not informative (frequency ≤ 0.05). 2) replication stage: 20 SNPs had consistent results in both analysis (complete dataset in discovery stage & White participants only) were included	1) discovery stage: p<1e-7. 2) replication stage: p<0.0025	1) discovery stage: analyses were adjusted for age, sex, diabetes status (yes or no), and smoking status (smoker or non-smoker), first five principal components adjusted in the complete dataset for managing population structure.2) replication stage: logistic regression adjusted for age, sex, ethni_x0002_city, diabetes status, and smoking status. The sample from Porto Alegre was also adjusted by b…
Hong et al., (2015)	414 (61.2)	263	44-88 years olds (Mean 62.5)	Korean	Inclusion: 1) participants with no significant systemic diseases (e.g., self-reported metabolic diseases (type 2 diabetes, hyperten_x0002_sion or hyperlipidemia), cardiovascu_x0002_lar diseases (myocardial infarction or stroke) or cancers).have normal blood pressure during health examination. Exclusion: 1) participants with any missing variable, 2) remaining natural teeth <2. In terms of age, sex…	the Korean Genome and Epidemiologic Study (KoGES) cohort	moderate and severe periodontitis	On the basis of the CDC/AAP criteria, Participants were into four categories; normal, mild periodontitis (two or more interprox_x0002_imal sites with 3 mm ≤ RABL <4 mm), moderate periodontitis [two or more interproximal sites with 4 mm ≤ RABL <6 mm (not on same tooth)] and severe periodontitis [two or more interproximal sites with RABL ≥6 mm (not on same tooth)] (Eke et al. 2012).	History of periodontitis was assessed by panoramic radiographs obtained from a digital panoramic X-ray machine (Pax-Primo, Vatech Global, Seoul, Korea). Radiographic alveolar bone loss (RABL) which refers to the distance from cement enamel junction (CEJ) to alveolar bone crest was measured on the mesial and distal side of all teeth in 0.1 mm level by trained dentists.	Discovery stage only: 1) test association in overall population. 2) validate the SNPs in the subpopulation: moderate case vs. healthy control and severe cases vs. healthy control.	genotype accuracies below 98% or high missing genotype call rates (≥4%), high heterozygosity (>30%), sex mismatch, MAF<0.01, HWE<0.01 were excluded , and highly related individuals with IBS values >0.80 calculated by pairwise identity-by-state (IBS) were excluded.	1) suggestive significance: p<5e-5. 2)GWA significance p<5e-8	Multivariable logistic regression model adjusting for age, sex, smoking, drinking, education and body max index. The analysis step included: : (i) the first “hypothesis-generating explorative step” in the total population including moderate cases, severe cases and controls, (ii) the subsequent validation step using SNPs that pass the pre-assigned significance threshold in each subpopulations of m…
Munz et al., (2017)	2067 (19.0)	8819	mean age range from 32-74 years old in both GWAS cases and controls	Dutch, German, Turkish	Exclusion: participants >60 years old	1) the biobank Popgen. 2) the Competence Network "FoCus - Food Chain Plus" & the Dortmunder Gesundheitsstudie - DOGS. 3) recruited Turkish participants described in other study (Shaefer et al., 2015; Renauer et al., 2015)	periodontitis: aggressive periodontitis & chronic periodontitis	1) chronic periodontitis: the number of proximal sites with AL>=4 mm. 2) aggressive periodontitis: ≥2 teeth with 30% alveolar bone loss under the age of 35 and no diabetes (Shaefer et al., 2015)	1) German chronic periodontitis cases were described in (Teumer et al., 2013): the periodontal examination on periodontal probe, gingiva height and attachement loss were assessed according to the half-mouth method (except on third molars) on the right or left side in alternate subjects. Each tooth was evaluated by four sites(mesiobuccal, midbuccal, distobuc_x0002_cal, midlingual/midpalatinal). Ma…	1) Two GWAS performed in discovery stage . 2) replication stage. 3)two meta-analysis performed (1. dicovery sample meta-analysis, all sample meta-ananlysis)	1) German, Natherland aggressive case and control: missing data on sex were iomputed, sex check on remaining sample were performed, SNPs from the sex chromosomes were removed. MAF<1%, HWE p<10-4, genotype call rate <98%, SNP with unclear strand, Sample call rate <98% were removed. Population stratification were evaluated by pairwise identity-by-state (IBS) and identity-bydescent (IBD) on a subset…	Genome-wide significance: p<5e-8	1) discovery stage: an additive model (with 1 degree of freedom) were used to test the association with adjustment on covariates sex, smoking status. In German sample, 6 mulmensional scaling components were additionally adjusted. 2) discovery stage meta-analysis: results from Netherland and German sample were combined by meta-analysis. 3) all sample were combined by meta-analysis
Munz et al., (2019)	5095 (33.9)	9908		Dutch, German, European american	Inclusion criteria for AgP: ≥2 affected teeth with ≥ 30% bone loss in patients <36 years of age; disease phenotype was diagnosed by full mouth dental radiographs. Exclusion: participant aged over 60 yeard old	1) the biobank Popgen. 2) the Competence Network “FoCus–Food Chain Plus”, the Dortmunder Gesundheitsstudie–DOGS and the Heinz Nixdorf Recall Studies. 3) the ACTA (Academisch Centrum Tandheelk_x0002_unde Amsterdam) and Rotterdam and Wageningen by the B-Proof Study. 4)the Atherosclerosis Risk in Communities (ARIC) Study. 5) a meta-analysis of SHIP and SHIP_x0002_TREND cohorts	aggressive periodontitis & chronic periodontitis	1) Aggressive periodontitis in Dutch participants: AgP were ≥2 affected teeth with ≥ 30% bone loss in patients <36 years of age. 2) chronic periodontitis in European American: the patient classified by the centers for diseasee control/american Academy of periodontology (Page & Eke., 2007). 3) Chronic periodontitis in German: subjects within the first and the third tertile of proportion of proxima…	1) aggressive periodontitis in dutch participants was measured by full mouth dental radiographs. (Wijingaarden et al., 2011). 2) Chronic periodontitis in European American measured clinical loss of attachement and probing depth (Hill et al., 1989). 3) Chronic periodontitis in German were measured by half mouth examination. (John et al., 2001; Hensel et al., 2003; volzke et al., 2011)	1) meta-analy sis stage	In the post imputation QC processing, variants were excluded, which passed the following cut-off criteria: AgP: Hardy-Weinberg-Equilibrium P-value (PHWE) < 10−4 , imputation quality (INFO) of < 0.8 [20]; CP (Germany): PHWE ≤ 0.001, imputation quality (r 2 HAT) ≤ 0.3 [17]; CP (European-US): PHWE < 10−5 (ARIC) and PHWE < 10−6 (Health ABC), imputation quality < 0.8 [9]; Moreover, we filtered out var…	1) genome-wide significance p<5e-8. 2) suggestive association: p<5e-6	a two step-wise meta-analysis approach using genome-wide association studies of both phenotypes were used. Fixed effect model were used.
Sanders et al., (2017)	1) discovery stage: 10935. 2) replication stage: 4402		18-76 years old (Mean age 45 in discovery sample, mean age 61 in replication sample)	Hispanic/Latino, European American, African American	Inclusions: dentate subjects not needing prophylactic antibiotics for periodontal probing	1) The Hispanic Community Health Study / Study of Latinos (HCHS/SOL). 2)The ARIC cohort (1987 to present)	Chronic periodontitis	Analyses were restricted to periodontal measurements made at the 4 interproximal sites—mesiobuccal, distobuccal, mesiolingual, and distolingual.4 case definitions from the the Centers for Disease Control and Prevention and American Academy of Periodontology were used: 1) Mild periodontitis: ≥2 interproximal sites with AL ≥3 mm, and ≥2 interproximal sites with PD ≥4 mm (not on same tooth) or one s…	periodontal examination were conducted on participants not requiring antibiotics. The examination including measuring probing pocket depth and recession at 6 sites per tooth on all fully erupted teeth, excluding third molars, and clinical attachment level (i.e., the distance in millimeters from the cementoenamel junction (CEJ; a fixed, reproducible point) to the base of the sulcus) which was dete…	1) discovery stage. 2) replication stage.	1) Samples were checked for annotated versus genetic sex discrepancies, gross chromosomal anomalies, missing call rates, contamina_x0002_tions, and batch effects. 2) SNP quality check: Illumina/LA Biomed assay failure indicator, missing call rates, deviation from Hardy_x0002_Weinberg equilibrium, Mendelian errors, and duplicate sample discordance. 3) Imputation quality control: INFO score< 0.3, S…	1) Genome-wide significance: p<5e-8. 2) suggestive association: P<5e-6 (threshoold for SNPs included in further analysis such as replication analysis). 3) replication significance: p<0.01	1) discovery stage: Linear mixed model regression adjusted for the fixed effects of sex, age, field center, cigarette use, sampling weights, genetic subgroup and population stratification via 5 genetic principal components representing ancestry, and the random effects of census block group, household, and kinship. A cubic root transformation was employed to account for the positively skewed iCAL …
Schaefer et al., (2010)	438 (24.9)	1320	<=35 years old (Mean age ranged from 32-62 in all cases and controls)	Dutch, German	no inclusion and exclusion criteria applied/reported during participants recruitments.	1） the cases in discovery stage weas recruited from Germany from 2003-2008. 2) The control population in the discovery stage was recruited from the popgen biobank. 2) the replication sample was recruited from Netherlands between 2003-2006	aggressiveperiodontitis	>=2 teeth with >=50% periodontal bone loss was defined as inclusion criterion. The sub-phenotype of localized AgP was characterized by >=50% bone loss at 2–6 teeth; the sub-phenotpye generalized AgP was characterized by >=50% bone loss at >=7 teeth. (Shaefer et al., 2009)	1) discovery stage: controls' general health information was collected from physical examination, oral health status and other physical risk factors were measured by questionnaire. Controls has also taken the clnical check up. Periodontitis Cases was measured by full-mouth dental radiographs (Shaefer et al., 2009).	1) two GWAS performed at discovery stage (GWAS1 & GWAS2). 2) replication stage. 3) meta-analysis stage	1)SNPs with a genotype call rate less than 90% or a MAF <5%, were excluded. Markers were tested for deviations from Hardy –Weinberg equilibrium in controls before inclusion into the analyses (a ¼ 0.05). SNPs passed general quality-control criteria in the GWAS1 and were selected for the subsequent association analyses. 2) in addition, only individuals with a call rate of more than 90% were include…	1) p<5e-4 as threshold for futher analysis. 2)	1) discovery stage: association was tested by x2 tests for allelic 2x2 contimgency table. 2) For the combined analysis of GWAS and validation genotype data for rs1537415, we performed a Cochran –Mantel –Haenszel test. Genotype, dominant, multiplicative and recessive genetic models were applied to assess the genetic effect of the associated alleles. Significance was assessed by likelihood-ratio te…
Shaffer et al., (2014)	1) including edentulous as cases: 176 (26.2%). 2) excluding edentulous as cases: 93 (15.0%)	1) including edentulous as cases: 497. 2) excluding edentulous as cases: 529	18-49 years old (Mean 32.9)	non- Hispanic Caucasian	Inclusion: participants need to be adults.	the Center for Oral Health Research in Appalachia	Chronic periodontitis	the mouth was divided into sextants, and the probing depth for the deepest pocket in each sextant was recorded as shallow (i.e., <3.5 mm), moderate (i.e., 3.5-5.5 mm), or deep (i.e., >5.5 mm). If all teeth in a given sextant were missing (i.e., the sextant was completely edentulous), no observation was recorded for that sextant. pletely edentulous), no observation was recorded for that sextant. T…	Participants received a comprehensive orodental examination by a licensed dentist or dental hygienist in a well-equipped, modern dental operatory. To assess periodontal status, every tooth was evaluated except the third molars. The research dental hygienist walked the probe around the gingival crevice. At least six areas around each tooth were examined: mesiofacial, midfacial, distofacial, and th…	1) two GWAs performed at discovery stage (including edentulous as cases& excluding edentulous as cases)	1) population stratefication were managed by including non-Hispanic Caucasian participants only. 2) to manageing confounding effect, participants who were pregnant or on medications which could result in gingical hyperplasia or edema (e.g., birth control pills, estrogen-replacement therapy, calcium channel blockers, or phenytoin) were also excluded. 3)> 91% of the participants were unrelated, we …	suggestive association: p<1e-5	Logistic regression model with adjustment on age were used
Shimizu et al., (2015)	2760 (15.4)	15158	17-98 years old (mean age were ranged from 44.8 --70.7 in both case and controls from overall sample)	Japanese	Exclusion: participants who indicated having periodontitisin the Japan biobank is excluded from control.	the Biobank Japan, participants recruited from Health Sciences University of Hokkaido (n = 141) and Tokyo Medical and Dental University (n = 35), the Rotary Club of Osaka-Midosuji District, the PharmaSNP Consortium.	Periodontitis: localised periodontitis and generalised periodontitis	Information were collected on probing pocket depth and bleeding on probing and cases were further classified into localized periodontitis (<30% sites with ≥4-mm probing pocket depth) and generalized periodontitis (≥30% sites with ≥4-mm probing pocket depth) based on criteria of the American Academy of Periodontology (Armitage 2004; Armitage and Cullinan 2004, 2010; Page and Eke 2007)	case: clinical diagnosis completed by dentists. Control: self-reported not having periodontitis or having other dieases (i.e., cerebral aneurysm, esophageal cancer, endome_x0002_trial cancer, chronic obstructive pulmonary disease, or glaucoma) (questionnaire), healthy subjects	1) discovery stage. 2) validation stage. 3) meta-analysis stage	1) discovery stage: SNPs with call rate ≥99% in cases and controls,Hardy-Weinberg equilibrium P ≥ 1.0 × 10−6 in controls, MAF ≥0.01 in cases and controls, closely related pair samples were excluded. Principal components analysis conducted and only those clustered as Japanese participants included. 2) replication stage: include only SNPs from discovery stage with a P value of <5.0 × 10−4 in the GW…	1) discovery stage p<5e-8 for GWAS significance. 2)replication stage p<0.05 with bonferroni correction. 3) combined analysis stage p<1e-5	All stage GWAS analysis was performed by Cochran-Armitage trend test. Combined analysis was performed use inverse variance-weighted method.
Shungin et al., (2019)	36332 (7.2)	470262	UKBiobank 40-69 years old	Mixed ethnicity: European, Asian	Exclusion: Participants with no teeth were excluded from scoring the primary oral health traits in GLIDE.	GLIDE & UK biobank	Periodontitis and loose tooth	1) UK biobank: self-reported oral health questionnaire (loose tooth) 2) GLIDE: In ARIC, SHIP, SHIP-Trend and HCHS/SOL, criteria published by the Centers for Disease Control and Prevention/American Academy of Periodontology (CDC/AAP)54 were used. In COHRA1, participants were classified as cases if two or more sextants had probing depth of at least 5.5 mm, or if participants reported ever having ‘g…	self-reported measurements or clinical diagnosis or physical examination of probing depth	1) discovery stage. 2) meta-analysis stage	1) GLIDE: Imputation score <0.3 for MACH, or <0.4 for IMPUTE, HWE p<10-6 in controls, minor allele count <6, missing rate>5%, Association analysis results corrected by genomic inflation factor 1.07. 2) UK biobank: population stratefication managed by k-means clustering on the first four genetic principal components and European ancestry, as well as standard exclusions for sex mismatch, possible s…	P<5e-8	1) UKbiobank GWAS were performed using a linear mixed model and included Age, age squared, sex and genotyping array were as covariates in association testing. Association statistics on a linear scale were transformed to log odds ratios and their corresponding 95% confidence intervals on the liability scale using a Taylor transformation expansion series. 2) GLIDE GWAS for the binary trait of perio…
Tegelberg et al., (2021)	3245		30-65 years old34	Finish	Exclusion: participants with diabetes mellitus (T1DM or T2DM) and rheumatoid arthritis, aged over 65 years olde from the national health 200 Survey.	1) the national Health 2000 Survey. 2) the Northern Finland Birth Cohort 1966 Study	periodontal pocketing	1) the national health 2000 survey: The presence of plaque was categorized into three categories: no visible plaque (value 1), visible plaque on gingival margins only (value 2), or visible plaque also elsewhere (value 3). Te mean of these values was used as an individual plaque score in the statistical analyses. For pocket depth, Only the deepest pocket on each tooth was recorded as follows: peri…	1) the national health 2000 survey: clinical oral health examination were performed to measure dental plaque which was measured from three predetermined teeth, on one surface each: from the buccal surface of the most posterior tooth in the upper right quadrant, from the lingual surface of the most posterior tooth in the lower left quadrant, and the labial surface of the lower canine in the lower …	1) discovery stage (two GWAS performed) 2) meta-analysis stage	1) Health 2000: Call rate<95%, HWE<1× 10–6, MAF<1%. 2) the NFBC 1966: Sample call rate <95%, P value of Hardy–Weinberg Equilibrium (HWE)<0.0001, and MAF<1%. 2) SNPs filtered before meta-analysis: (MAF;<0.01), additive model information measure (<0.7) and SE>0.	1) genome-wide significance p<5e-8. 2) suggestive association: p<5e-6	Genome-wide association studies were performed separately for the two studies using additive regression models adjusted for population stratifcation, age, sex, smoking, and plaque. The frst ten principal components were used in the analyses for population stratifcation. Te number of teeth with deepened periodontal pockets (≥4 mm) was used as a continuous outcome variable. The results were combine…
Teumer et al., (2013)	1) SHIP: 3365 (44.8% controls). 2) SHIP-TREND: 667 (46.4% controls)		20-79 years old (SHIP Mean 46, SHIP-TREND Mean 50)	German	Inclusion: participants received and have records on periodontal examination. Exclusion: participants were edentulous in the examined side, refused or not recordable on periodontal examinations due to medical reasons, attachment loss were not determined mainly due to crowns, missing genotype and covariate data.	1) The Study of Health in Pomerania (SHIP). 2) SHIP-TREND	Chronic periodontitis	Main analyses were performed on four different periodontitis case definitions: (i) mean proximal AL (mean PAL), (ii) proportion of proximal sites with AL ≥ 4 mm, (iii) the CDC/AAP case definition (Page & Eke 2007): Severe periodontitis: >=2 interproximal sites with CAL>=6mm(not on same tooth)and >=1 interproximal site with PD>=5mm; Moderate periodontitis: >=2 interproximal sites with CAL>=4mm(not…	the periodontal examination on periodontal probe, gingiva height and attachement loss were assessed according to the half-mouth method (except on third molars) on the right or left side in alternate subjects. Each tooth was evaluated by four sites(mesiobuccal, midbuccal, distobuc_x0002_cal, midlingual/midpalatinal). Mathematically rounded to the whole millimetre was applied to all measurements	1) discovery stage: four GWAS were performed for four phenotype definitions (DPAL (continous), mean PAL (continuous), moderatre and severe periodontitis (binary), PAL4Q3(binary) ). 2) meta-analysis stage: combined analysis of results from GWAS of PAL and Severe&moderate periodontitis	1) SNP with Hardy–Weinberg Equilibrium (p-value ≤ 0.0001), having a low call rate, or SNPs that could not be mapped to build 37 coordinates using the software Liftover were excluded before imputation.2) SNPs with MAF <=5%, low imputation quality (QUICK_x0002_TEST rSqHat≤0.3) and HWE (p<10-3) were excluded from association analysis results	Genome-wide significance: p<5e-8	DPAL and mean PAL were analysed as continuous traits. Because the mean PAL values were skewed, a square root transformation was applied prior to analysis. The CDC/ AAP definition was dichotomized contrasting probands with moderate and severe periodontitis (referred to as cases) to subjects with no or mild periodontitis (reference group). The PAL4Q3 phenotype definition was analysed as a binary tr…
Petty et al., (2023)	333	546	>18 years old	Mixed ethnicity: African, European, East Asain, Hispanic/Latino, south Asian, Other	Exclusion: patients with previous endodontic treatment (of the tooth in question), with medical conditions requiring the use of systemic modifiers of bone metabolism or other assisted drug therapy (ie, systemic antibiotics, anti-inflammatories, hormone therapy) during the 6 months preceding entry into the study, smokers, and patients with preexisting conditions such as periodontal disease.	participants recruited from the patients who received treatment in at the UTHealth School of Dentistry or at the University of Pittsburgh School of Dental Medicine	Deep caires & Apical periodontitis	An AP lesion was characterized radiographically as a rarefaction lesion with the disappearance of the periodontal ligament space and discontinuity of the lamina dura. Individuals considered cases had deep carious lesions (involving at least two thirds of the dentin depth), for which diagnostic testing confirmed a pulpal diagnosis of symptomatic irreversible pulpitis or pulp necrosis and a periapi…	Clinical and radiographic examinations were performed to detect the presence of caries and/or pulpal/periapical pathologies. Thermal and electric pulp sensibility tests were performed to determine pulpal diagnosis; palpation and percussion tests were performed to determine periapical diagnosis.	1) discovery stage. 2) validation stage	1) Variants with MAF <1%, missing in >5% of samples, or deviation from Hardy-Weinberg equilibrium at P <1 x 10-5 , and samples missing >10% of variants, with outlying heterozygosity, or mismatch of genetic and expected sex were removed. relatedness counted by generalized mixed model, population stratification was controled by adjusting principal components in the GWAS model. 2) Imputation: Varian…	1) Genome-wide significant association p<5-10-8. 2) suggestive association p<5e-6	generalized mixed model to account for relatedness and a saddlepoint approximation to allow for imbalance in case and control sample sizes. Genome-wide association analyses for apical periodontitis were conducted, adjusting for 5 principal components, adjusting for sex, and in sex-specific male and female analyses

## Sheet: Table S5
Study	Sample Call rate	SNP call rate	HWE	MAF	Relatedness	population stratification	Heterozygosity rate	Sex Mismatch	Imputation quality check	adjusted covariates in the statistics model	inflation check (LDSC intercept/GC lambda)	SD, Standard deviation; PCA, principal components analysis; IBD, pair-wise identity-by-descent; HWE, Hardy–Weinberg equilibrium; LD, linkage disequilibrium; DST value, identity-by-state allele sharing distance; BMI, body max index; GC, genomic control; IBS, pair-wise identity-by-state, MDSC, Mulmentional scaling components; MDS, multimentional scaling; λ, GC lambda/genomic inflation factor; SE, s…
Bevilacqua et al., (2018)					Checked by genomic kinship matrix	isolated Italian sample included only				sex, age, smoking
de Coo et al., (2021)	<98% removed	<98% removed	genotypes not following the HWE were removed (FDR, False Discovery Rate <0.2)		IBD >= 0.125	After LD pruning of markers, PCA conductedand principal value > 5 SDs from mean were excluded and first PC adjusted in the analysis				gender, age and the first PC
Divaris et al., (2013)	ARIC: <=95%. Health ABC: <97%	ARIC: 1)pre-imputation: <=95%. 2) post-imputation: missing rate>10%. Health ABC: <97%	ARIC: p<1e-5. Health ABC: p<1e-6	ARIC: 1) pre-imputation <=0.01, 2) post-imputation <5%. Health ABC: <1%	ARIC: first (DST>=0.8) and second degree (0.763<=DST<0.8) of related pairs were broken by iterative selection of individuals with most relatives using a custom-written program. Health ABC: first-degree relative of an includedcindividual based on genotype data removed	Participants with >= 8 SDs from any of 10 PCs over 10 runs of PC computation were excluded and first 10 PCs adjusted .		Health ABC: sex mismatch removed	quality score<0.8	GWAS use ARIC data at discovery stage adjusted for age, sex, examination center and first 10PCs)	GWAS in ARIC cohort (Discovery stage):λ = 1.019 for moderate and 1.024 for severe CP.
Feng et al., (2014）		discovery stage: missing rate>10%	discovery stage: p<1e-4	monomorphic SNPs and MAF <=0.05 (discovery stage) removed						1) 1) discovery stage: age, sex, diabetes status, and smoking status, first five PCs adjusted in the complete dataset for managing population structure.2) replication stage: age, sex, ethnicity, diabetes status, and smoking status. BMI addintionally adjusted in the sample from Porto Alegre
Hong et al., (2015)		<=96%	p<0.01	<0.01	IBS values >0.80 removed	Korean population only	>30%	removed		age, sex, smoking, drinking, education and BMI.
Munz et al., (2017)	1) German, Natherland aggressive case and control: <98% were removed.	1) German, Natherland aggressive case and control: <98% and SNP with unclear strand were removed.	1) German, Natherland aggressive case and control: p<10-4 were removed. Population stratification were evaluated by IBS and IBD on a subset SNP (genotyping call rate 100% abd MAF>5%), participants withPI_HAT >= 0.125 or DST > 0.8 and recognised as outlkier in mulmensional scaling were removed. Mulmentional scaling components were also used as covariates to further manage populatuion stratificatio…	1) German, Natherland aggressive case and control: MAF<1% were removed	1) German, Natherland aggressive case and control: evaluated by IBS and IBD on a subset SNP (genotyping call rate 100% abd MAF>5%), participants with PI_HAT >= 0.125 or DST > 0.8 were removed	1) German, Natherland aggressive case and control: applied a MDS and outliers were manually removed by visualizing the first eight dimensions in a scatterplot matrix. German sample additionally adjusted for 1-6 MDS components		1) German, Natherland aggressive case and control: missing data on sex were iomputed, sex check on remaining sample were performed	imputation quality (column frequentist_add_info)< 0.9, average maximal posterior probability (column average_maximum_posterior_call)< 0.9, MAF < 5%, HWE (P value < 1-4 ) in controls.NO imputation data avalible in replication sample, and missing SNP were replaced with best surrogates based on LD using genotypes of European reference population from 1000 genome.	sex, smoking status and 6 MDSCs (German only).	1)before adjustment: λ = 1.08 for German and λ = 1.01 for Netherland. 2) after adjusting 1-6 MDSC in German: λ = 1.04
Munz et al., (2019)			post imputation QC processing: AgP: Hardy-Weinberg-Equilibrium P-value (PHWE) < 1e−4 , CP (Germany): PHWE ≤ 0.001, (European-US): PHWE < 1e−5 (ARIC) and PHWE < 1e−6 (Health ABC)	< 0.05					AgP: imputation quality (INFO) of < 0.8; CP (Germany): imputation quality (r2 HAT) ≤ 0.3; CP (European-US and Health ABC), imputation quality < 0.8		the P-value correction method used for inflation managament
Sanders et al., (2017)	missing call rates checked	missing call rates checked	deviation from Hardy_x0002_Weinberg equilibrium checked	SNP with <=30 counts of the expected or effective number of copies of the minor allele	relatedness were managed via adjusting kinship	population stratefication was managed via principal components in the regression model		Samples were checked for annotated versus genetic sex discrepancies	INFO score< 0.3, SNP with <=30 counts of the expected or effective number of copies of the minor allele.	1) discovery stage adjusted for the fixed effects of sex, age, field center, cigarette use, sampling weights, genetic subgroup and 5 genetic principal components representing ancestry, and the random effects of census block group, household, and kinship. 2) replication stage adjusted for age, sex, smoking, and 10 ancestry principal components	λ = 0.990
Schaefer et al., (2010)	only individuals with a call rate of more than 90% were included in the GWAS 2.	genotype call rate less than 90%.	Markers were tested for deviations from Hardy –Weinberg equilibrium in controls before inclusion into the analyses (a = 0.05).	MAF <5%,							λ= 1.04 in stage 1 and 1.12 in stage 2.
Shaffer et al., (2014)			HWE p<=1e-4	<=0.02	> 91% of the participants were unrelated, therefore there was not explicitly model the relatedness among individuals	population stratefication were managed by including non-Hispanic Caucasian participants only				age	λ= 0.997 and 0.991 for PD1 and PD2, respectively.
Shimizu et al., (2015)		1) discovery stage: SNPs with call rate ≥99% in cases and controls 2) replication stage: SNPs with a call rate of <99%.	P < 1e 10−6	MAF <0.01	closely related pair samples were excluded	. Principal components analysis conducted and only those clustered as Japanese participants included.					λ= 1.024
Shungin et al., (2019)	1) GLIDE: missing rate>5%. 2) UK biobank: outliers in missing rates	, Association analysis results corrected by genomic inflation factor 1.07.	GLIDE: HWE p<1e-6 in controls.	GLIDE: minor allele count <6.	UK biobank: two participants were removed as they were apparently related to a very large number of participants at 3rd degree or closer	UK biobank: population stratefication managed by k-means clustering on the first four genetic principal components and European ancestry	UK biobank: outliers in heterozygosity removed.	UK biobank: sex mismatch excluded	GLIDE: Imputation score <0.3 for MACH, or <0.4 for IMPUTE	1) UKbiobank GWAS: Age, age squared, sex and genotyping array were as covariates in association testing. 2) GLIDE GWAS for the binary trait of periodontitis, age, age-squared and other study-specific covariates were instead included as covariates in association tests.	1) Combined: λGC = 1.09, h2 LDSR = 0.046, LDSRi = 1.00 for periodontitis/loose teeth). 2) GLIDE: Association analysis results corrected by λ =1.07
Tegelberg et al., (2021)	1) Health 2000: Call rate<95%. 2) the NFBC 1966: Sample call rate <95%	Health 2000: Call rate<95%	1) Health 2000: HWE<1e–6. 2) the NFBC 1966: P value of Hardy–Weinberg Equilibrium (HWE)<0.0001.	1) Health 2000: MAF<1%. 2) the NFBC 1966:MAF<1%.						age, sex, smoking, plaque, and the frst ten principal components	1) age, sex, and the frst ten principal components adjusted: λ= 0.99 for NFBC66 and 1.01 for T2000 data. 2) age, sex, smoking, and the frst ten principal components adjusted: λ=0.98 for NFBC66 and 0.99 for T2000 data. 3) age, sex, smoking, plaque, and the frst ten principal components: λ=0.98 for NFBC66 and 0.99 for T2000 data.
Teumer et al., (2013)		Before Imputation SNPs with low call rate or SNPs that could not be mapped to build 37 coordinates removed	1) Before Imputation: p-value ≤ 0.0001, 2) after imputation: p<1e-3	<=5%					low imputation quality (QUICK_x0002_TEST rSqHat≤0.3)		The p_x0002_values and SEs of both the individual cohort results and combined analysis results were corrected for genomic control if kGC was >1.
Petty et al., (2023)	missing >10%		P <1 e-5	MAF <1%	counted by generalized mixed model	principal components adjusted in the GWAS model	outlier removed	mismatch removed	Variants with AF differences >20% or allele inconsistencies with the reference panel were removed, The imputed data were filtered to retain variants with MAF >1% and imputation. r2 >0.5.
